# Supplementary material for: The difference between cellulolytic ‘culturomes’ and microbiomes inhabiting two contrasting soil types
Source: PLoS One. 2020 Nov 20;15(11):e0242060. doi: 10.1371/journal.pone.0242060 (PMC7678988; doi:10.1371/journal.pone.0242060)
Supplement: S1 Table — (CSV) [file pone.0242060.s002.csv]

ID	Soil	culturome	bulk_soil	Kingdom	Phylum	Class	Order	Family	Genus	Species
Seq131	SP	6.991487119966111	0.1850509242175907	Bacteria	Proteobacteria	Gammaproteobacteria	Steroidobacterales	Steroidobacteraceae	Steroidobacter	flavus
Seq25	SP	-2.362823360544467	-4.14790177814433	Bacteria	Proteobacteria	Gammaproteobacteria	Betaproteobacteriales	Burkholderiaceae	Xylophilus	NA
Seq237	SP	-4.648197491700167	-4.227396833268214	Bacteria	Proteobacteria	Gammaproteobacteria	Betaproteobacteriales	Burkholderiaceae	Xylophilus	NA
Seq94	SP	4.081180385504069	-2.195673172526695	Bacteria	Proteobacteria	Gammaproteobacteria	Betaproteobacteriales	Burkholderiaceae	Burkholderia-Caballeronia-Paraburkholderia	NA
Seq130	SP	5.329539619925338	-4.385631908632905	Bacteria	Proteobacteria	Gammaproteobacteria	Betaproteobacteriales	Burkholderiaceae	Burkholderia-Caballeronia-Paraburkholderia	NA
Seq106	SP	8.384855508268597	-4.421272363040781	Bacteria	Proteobacteria	Gammaproteobacteria	Betaproteobacteriales	Burkholderiaceae	Burkholderia-Caballeronia-Paraburkholderia	NA
Seq78	SP	-1.9700419885982148	3.55378289046252	Bacteria	Proteobacteria	Gammaproteobacteria	Betaproteobacteriales	Burkholderiaceae	Massilia	NA
Seq47	SP	9.382320255743268	6.828946193189221	Bacteria	Proteobacteria	Gammaproteobacteria	Betaproteobacteriales	Burkholderiaceae	Massilia	NA
Seq89	SP	-2.0300410979915386	-4.116577674439027	Bacteria	Proteobacteria	Gammaproteobacteria	Betaproteobacteriales	Burkholderiaceae	Massilia	NA
Seq2	SP	8.621297189067171	5.447049340464838	Bacteria	Proteobacteria	Gammaproteobacteria	Betaproteobacteriales	Burkholderiaceae	Pseudoduganella	NA
Seq620	SP	-4.18201002884296	-4.259023296106783	Bacteria	Proteobacteria	Gammaproteobacteria	Betaproteobacteriales	Burkholderiaceae	Noviherbaspirillum	suwonense
Seq56	SP	-3.2878012505141827	-2.8293788539708302	Bacteria	Proteobacteria	Gammaproteobacteria	Pseudomonadales	Pseudomonadaceae	Pseudomonas	NA
Seq84	SP	-1.6803170139893777	-4.0877697712944325	Bacteria	Proteobacteria	Gammaproteobacteria	Pseudomonadales	Pseudomonadaceae	Pseudomonas	NA
Seq112	SP	-0.45688504051171935	-4.201354680126137	Bacteria	Proteobacteria	Gammaproteobacteria	Pseudomonadales	Pseudomonadaceae	Pseudomonas	NA
Seq126	SP	3.5406888141995227	-4.215241310283566	Bacteria	Proteobacteria	Alphaproteobacteria	Caulobacterales	Caulobacteraceae	Caulobacter	henricii
Seq216	SP	-2.4449713297885554	4.947346088861727	Bacteria	Proteobacteria	Alphaproteobacteria	Caulobacterales	Caulobacteraceae	Phenylobacterium	mobile
Seq115	SP	6.596908967848047	5.779227146920362	Bacteria	Proteobacteria	Alphaproteobacteria	Rhizobiales	Devosiaceae	Devosia	NA
Seq35	SP	8.518325715869357	-4.249463838158183	Bacteria	Proteobacteria	Alphaproteobacteria	Rhizobiales	Rhizobiaceae	Allorhizobium-Neorhizobium-Pararhizobium-Rhizobium	NA
Seq14	SP	7.32829913355651	2.5734044905940783	Bacteria	Proteobacteria	Alphaproteobacteria	Rhizobiales	Rhizobiaceae	Allorhizobium-Neorhizobium-Pararhizobium-Rhizobium	NA
Seq172	SP	-0.9849636536739442	-4.34188944939979	Bacteria	Proteobacteria	Alphaproteobacteria	Rhizobiales	Rhizobiaceae	Allorhizobium-Neorhizobium-Pararhizobium-Rhizobium	NA
Seq423	SP	-4.376687040073753	2.7358195772754437	Bacteria	Proteobacteria	Alphaproteobacteria	Rhizobiales	Rhizobiaceae	Mesorhizobium	NA
Seq111	SP	7.749835625647032	-4.268824643669118	Bacteria	Proteobacteria	Alphaproteobacteria	Rhizobiales	Xanthobacteraceae	Tardiphaga	robiniae
Seq129	SP	-2.7899133239209597	7.88098677315436	Bacteria	Proteobacteria	Alphaproteobacteria	Rhizobiales	Xanthobacteraceae	NA	NA
Seq40	SP	4.36316450256305	8.824954812772944	Bacteria	Proteobacteria	Alphaproteobacteria	Rhizobiales	Xanthobacteraceae	Bradyrhizobium	NA
Seq93	SP	6.582987708733288	-0.4663665193026003	Bacteria	Proteobacteria	Alphaproteobacteria	Rhizobiales	Beijerinckiaceae	Microvirga	NA
Seq2152	SP	-5.03889949272058	-4.533881694011206	Bacteria	Proteobacteria	Deltaproteobacteria	Myxococcales	Nannocystaceae	Nannocystis	NA
Seq1279	SP	0.24284430381932545	-2.6609460369629456	Bacteria	Bacteroidetes	Bacteroidia	Cytophagales	Microscillaceae	Chryseolinea	NA
Seq692	SP	-2.5089365533033834	4.394879537507056	Bacteria	Bacteroidetes	Bacteroidia	Cytophagales	Microscillaceae	Chryseolinea	serpens
Seq364	SP	-4.093667429741944	-2.0953156865194376	Bacteria	Bacteroidetes	Bacteroidia	Cytophagales	Hymenobacteraceae	Adhaeribacter	NA
Seq5	SP	8.634148027287184	-2.8002025978393315	Bacteria	Bacteroidetes	Bacteroidia	Chitinophagales	Chitinophagaceae	Chitinophaga	NA
Seq166	SP	-2.733208424958587	-2.17857922818258	Bacteria	Bacteroidetes	Bacteroidia	Chitinophagales	Chitinophagaceae	Niastella	NA
Seq59	SP	3.878235862675451	-0.5125552398764027	Bacteria	Bacteroidetes	Bacteroidia	Chitinophagales	Chitinophagaceae	Niastella	NA
Seq188	SP	-4.179226660799426	-4.188326998754584	Bacteria	Bacteroidetes	Bacteroidia	Chitinophagales	Chitinophagaceae	Niastella	NA
Seq2122	SP	-4.438699895858939	-4.532273309362618	Bacteria	Bacteroidetes	Bacteroidia	Chitinophagales	Chitinophagaceae	Taibaiella	soli
Seq7	SP	7.283319397557133	7.283319397557133	Bacteria	Actinobacteria	Actinobacteria	Streptomycetales	Streptomycetaceae	Streptomyces	NA
Seq608	SP	-4.301172613317243	-4.388267830911843	Bacteria	Actinobacteria	Actinobacteria	Streptosporangiales	Streptosporangiaceae	Streptosporangium	NA
Seq50	SP	5.275391554013306	-4.231810200513475	Bacteria	Actinobacteria	Actinobacteria	Streptomycetales	Streptomycetaceae	Streptomyces	NA
Seq58	SP	1.8096644969928308	3.50262395117887	Bacteria	Actinobacteria	Actinobacteria	Streptomycetales	Streptomycetaceae	Streptomyces	NA
Seq108	SP	2.1285520213667355	-4.116859079556644	Bacteria	Actinobacteria	Actinobacteria	Streptomycetales	Streptomycetaceae	Streptomyces	NA
Seq45	SP	2.3150721510246464	-4.307530834421559	Bacteria	Actinobacteria	Actinobacteria	Streptomycetales	Streptomycetaceae	Streptomyces	NA
Seq20	SP	3.0168272310929645	7.941416123717172	Bacteria	Actinobacteria	Actinobacteria	Micrococcales	Micrococcaceae	Pseudarthrobacter	NA
Seq15	SP	2.074391308008258	0.2531735840435642	Bacteria	Actinobacteria	Actinobacteria	Micrococcales	Micrococcaceae	Paenarthrobacter	NA
Seq848	SP	-2.9166455552099184	0.21481908316171996	Bacteria	Actinobacteria	Actinobacteria	Micrococcales	Cellulomonadaceae	Cellulomonas	NA
Seq117	SP	-4.632786970271168	-2.706558697264423	Bacteria	Actinobacteria	Actinobacteria	Corynebacteriales	Nocardiaceae	Rhodococcus	NA
Seq303	SP	-4.618769790466116	6.683541823110001	Bacteria	Actinobacteria	Actinobacteria	Propionibacteriales	Nocardioidaceae	Kribbella	NA
Seq4033	SP	-4.810622150017829	-4.399366055676981	Bacteria	Planctomycetes	Phycisphaerae	Tepidisphaerales	WD2101_soil_group	NA	NA
Seq3244	SP	-4.71425692339371	-4.459997824526152	Bacteria	Verrucomicrobia	Verrucomicrobiae	Verrucomicrobiales	Rubritaleaceae	Luteolibacter	arcticus
Seq4	SP	8.447978402087955	6.087475160195817	Bacteria	Firmicutes	Bacilli	Bacillales	Bacillaceae	Bacillus	NA
Seq37	SP	1.7567748845794007	-4.5040708819643	Bacteria	Firmicutes	Bacilli	Bacillales	Paenibacillaceae	Brevibacillus	NA
Seq318	SP	-4.662304148107259	-1.052434088713209	Bacteria	Firmicutes	Bacilli	Bacillales	Paenibacillaceae	Paenibacillus	NA
Seq18	SP	4.869664780400242	0.7536800462516219	Bacteria	Firmicutes	Bacilli	Bacillales	Paenibacillaceae	Paenibacillus	NA
Seq29	SP	5.775577021173703	-2.420447538637939	Bacteria	Firmicutes	Bacilli	Bacillales	Paenibacillaceae	Paenibacillus	NA
Seq289	SP	-4.60584965478891	-0.6622411449704343	Bacteria	Firmicutes	Bacilli	Bacillales	Paenibacillaceae	Paenibacillus	pectinilyticus
Seq217	CZ	-0.9771062511374048	-4.127920215675034	Bacteria	Proteobacteria	Gammaproteobacteria	Xanthomonadales	Xanthomonadaceae	Xanthomonas	NA
Seq78	CZ	6.791640386081051	7.4976011286317465	Bacteria	Proteobacteria	Gammaproteobacteria	Betaproteobacteriales	Burkholderiaceae	Massilia	NA
Seq62	CZ	0.14383969977246794	-3.725621196862225	Bacteria	Proteobacteria	Gammaproteobacteria	Betaproteobacteriales	Burkholderiaceae	Massilia	aerilata
Seq270	CZ	2.821282278150775	-1.7212270206347722	Bacteria	Proteobacteria	Gammaproteobacteria	Betaproteobacteriales	Burkholderiaceae	Oxalicibacterium	NA
Seq47	CZ	-0.646167522999289	-2.216365917193619	Bacteria	Proteobacteria	Gammaproteobacteria	Betaproteobacteriales	Burkholderiaceae	Massilia	NA
Seq2	CZ	10.182752770294687	0.12006468591824238	Bacteria	Proteobacteria	Gammaproteobacteria	Betaproteobacteriales	Burkholderiaceae	Pseudoduganella	NA
Seq70	CZ	-4.070636607838489	-4.126459717508253	Bacteria	Proteobacteria	Gammaproteobacteria	Pseudomonadales	Pseudomonadaceae	Pseudomonas	NA
Seq56	CZ	6.743338466731501	-4.099621446563681	Bacteria	Proteobacteria	Gammaproteobacteria	Pseudomonadales	Pseudomonadaceae	Pseudomonas	NA
Seq235	CZ	0.148804732248376	-3.963768454479298	Bacteria	Proteobacteria	Gammaproteobacteria	Pseudomonadales	Pseudomonadaceae	Pseudomonas	NA
Seq2384	CZ	-4.908803816182612	-3.8184005705357946	Bacteria	Proteobacteria	Gammaproteobacteria	Pseudomonadales	Moraxellaceae	Acinetobacter	NA
Seq121	CZ	1.4938970408339276	-4.212137350475661	Bacteria	Proteobacteria	Gammaproteobacteria	Cellvibrionales	Cellvibrionaceae	Cellvibrio	fulvus
Seq167	CZ	4.74335000974834	-2.3527289158864937	Bacteria	Proteobacteria	Alphaproteobacteria	Caulobacterales	Caulobacteraceae	Brevundimonas	NA
Seq216	CZ	4.941301212412388	2.3738863746967884	Bacteria	Proteobacteria	Alphaproteobacteria	Caulobacterales	Caulobacteraceae	Phenylobacterium	mobile
Seq115	CZ	7.48368158624269	-4.262181981501967	Bacteria	Proteobacteria	Alphaproteobacteria	Rhizobiales	Devosiaceae	Devosia	NA
Seq53	CZ	4.493485618624845	-2.3282693760969315	Bacteria	Proteobacteria	Alphaproteobacteria	Rhizobiales	Rhizobiaceae	Ensifer	NA
Seq136	CZ	6.104695149773528	-4.082653547334993	Bacteria	Proteobacteria	Alphaproteobacteria	Rhizobiales	Rhizobiaceae	Neorhizobium	NA
Seq33	CZ	3.022269298834508	-4.174133763627921	Bacteria	Proteobacteria	Alphaproteobacteria	Rhizobiales	Rhizobiaceae	Ensifer	NA
Seq14	CZ	-1.465868713599103	-4.230117843717427	Bacteria	Proteobacteria	Alphaproteobacteria	Rhizobiales	Rhizobiaceae	Allorhizobium-Neorhizobium-Pararhizobium-Rhizobium	NA
Seq172	CZ	-4.536172349427628	2.0405762296337615	Bacteria	Proteobacteria	Alphaproteobacteria	Rhizobiales	Rhizobiaceae	Allorhizobium-Neorhizobium-Pararhizobium-Rhizobium	NA
Seq40	CZ	2.7074242369840364	9.745064747185351	Bacteria	Proteobacteria	Alphaproteobacteria	Rhizobiales	Xanthobacteraceae	Bradyrhizobium	NA
Seq93	CZ	4.485152507272677	8.161214605940664	Bacteria	Proteobacteria	Alphaproteobacteria	Rhizobiales	Beijerinckiaceae	Microvirga	NA
Seq79	CZ	6.821781010247015	-4.342947730815847	Bacteria	Proteobacteria	Alphaproteobacteria	Rhizobiales	Beijerinckiaceae	Bosea	NA
Seq3	CZ	6.7985618251604185	-2.2722511153224074	Bacteria	Bacteroidetes	Bacteroidia	Cytophagales	Spirosomaceae	Dyadobacter	NA
Seq98	CZ	-0.8577094759647189	-4.063419999100592	Bacteria	Bacteroidetes	Bacteroidia	Chitinophagales	Chitinophagaceae	Chitinophaga	NA
Seq11	CZ	3.7235899705772106	-4.127920215675034	Bacteria	Bacteroidetes	Bacteroidia	Chitinophagales	Chitinophagaceae	Chitinophaga	NA
Seq59	CZ	6.622510392385662	1.7861051437821056	Bacteria	Bacteroidetes	Bacteroidia	Chitinophagales	Chitinophagaceae	Niastella	NA
Seq442	CZ	-4.351898654709517	-4.368227664708577	Bacteria	Bacteroidetes	Bacteroidia	Chitinophagales	Chitinophagaceae	Flavisolibacter	NA
Seq302	CZ	-4.974766041938574	8.296519009655546	Bacteria	Actinobacteria	Rubrobacteria	Rubrobacterales	Rubrobacteriaceae	Rubrobacter	NA
Seq7	CZ	7.283319397557133	7.283319397557133	Bacteria	Actinobacteria	Actinobacteria	Streptomycetales	Streptomycetaceae	Streptomyces	NA
Seq269	CZ	1.3146374883214196	-3.948164910965778	Bacteria	Actinobacteria	Actinobacteria	Streptomycetales	Streptomycetaceae	Streptomyces	NA
Seq58	CZ	-4.309437514737106	2.1690033384694796	Bacteria	Actinobacteria	Actinobacteria	Streptomycetales	Streptomycetaceae	Streptomyces	NA
Seq20	CZ	-0.002728036368729425	7.987657075297795	Bacteria	Actinobacteria	Actinobacteria	Micrococcales	Micrococcaceae	Pseudarthrobacter	NA
Seq182	CZ	1.623256773861132	-3.8848080228869715	Bacteria	Actinobacteria	Actinobacteria	Micrococcales	Microbacteriaceae	Microbacterium	NA
Seq31	CZ	9.543001684447429	-0.9776278552343448	Bacteria	Actinobacteria	Actinobacteria	Glycomycetales	Glycomycetaceae	Glycomyces	NA
Seq228	CZ	-5.049675127326781	8.893095133234853	Bacteria	Verrucomicrobia	Verrucomicrobiae	Chthoniobacterales	Chthoniobacteraceae	Candidatus_Udaeobacter	NA
Seq4	CZ	-1.3081626904346852	-0.005635632312773975	Bacteria	Firmicutes	Bacilli	Bacillales	Bacillaceae	Bacillus	NA
Seq87	CZ	5.748753032459347	-3.837437111390991	Bacteria	Firmicutes	Bacilli	Bacillales	Planococcaceae	NA	NA
Seq18	CZ	4.225810113497936	-4.320074602625097	Bacteria	Firmicutes	Bacilli	Bacillales	Paenibacillaceae	Paenibacillus	NA
Seq29	CZ	5.186345354778063	-4.074305251412476	Bacteria	Firmicutes	Bacilli	Bacillales	Paenibacillaceae	Paenibacillus	NA
